# Supplementary material for: Identification of Differentially Expressed Genes Associated with Apple Fruit Ripening and Softening by Suppression Subtractive Hybridization
Source: PLoS One. 2015 Dec 31;10(12):e0146061. doi: 10.1371/journal.pone.0146061 (PMC4697835; doi:10.1371/journal.pone.0146061)
Supplement: S1 Table — (XLSX) [file pone.0146061.s003.xlsx]

## Sheet: Sheet1
Gene	Forward (5'-3')	Reverse (5'-3')
XET2	ACCCATTTGATTCTCTCTTGCCCTG	CCCTTCACAGCCTCCTACAGAAAC
XET10	TCATCTGCCTGGCTTACTCTGCT	AGACTGCGTGTATTTGACCCTGTC
PE	GCCTCAGTGGGACTTGGAATTACC	GCTGGATGGCATGAGTGGTCTG
β-Glu	GGCAGCACCACCGAAATCACA	GATTATGCTTGCGGAGAAGGAGGAG
β-Gal	GGACCTCCTTGAGTTTGAAACAGCT	GTTTGCGCTGAATGGAACTTCG
CAD	ACGTGAGCTGTACCCTACTTTGC	GACACCCAAGCTCTTCGCCTTC
4CL	GCTACGTCCTGCTCTTCTTCCC	TGGCTCCTCATTGATGCGATG
ANR	GCCGCACTTGCACTTTCCGT	CAACTGCGACTGCGCTGACA
C4H	GGAGGCAGAAGCTCGAAGTTC	GTTTGGTGTTGGGAGGAGAAGTTGT
bHLH137	TTGCCGGTGATTCTAGATGAAGCG	CAACTTGCCAAAGCCGTCCAATC
FAD2	CCTCATCGGGCTCGACGTAGAT	GGAGGCGACCAAGGCAATCAAG
FAD5	CCAGCAACAACAACCAAATCAATG	CGATGTGGCACAGCTACTAATTTG
acetyl-CoA carboxylase	ACAGTTTGGGAAATCTCTGCCTTCA	TAGAATCGTGGCATTGGAGCAACAA
LOX	TGTGACACCGGATGTTGAGAATGG	TGGCAATTTGAAGAGGCTAGAAGGA
O-methyltransferase	TCAACATATCGAACATGAGCTGAGT	AAACGAGGGTGGGAATAAGAAGATT
GDSL esterase/lipase	GAACACGGTGGTGATTCTGGAGAC	AATTCTTCGCCTCGCAGCTAGTC
cysteine protease	CCAACCTGTGCCTTGTGAACTCTT	GAGGAGATGAAGCTGCGGTATGC
aldehyde dehydrogenase	TGGACCCTGTGATCGGAGCAAT	ACCCACCCTCAATAACTTCAACTGC
amylase	AGGTATGGACTCAGCAGCTTCTTCT	AGCGGATTTCTTCTCACCTGAACAT
ACO1	ACAACCCAGGCAACGACTCATT	GGCAGGTCCAGAATACAGCT
ERF2	GACCAAACCCACACATTCGCACTA	TACCTCGTATCTGCTACCACTTGGC
MADS-box	GAACAAGATCAACAGGCAGGTGAC	TGCATGAATCTGTGGCGTACTCAA
F-box	GGAACCTCTTTGTTACAGGGCACT	CAGCGGCACAGATGATCTCATAT
sugar transporter	CGCAGTCGTTTCTCTCCCTCCT	TCGGGCAGGAACAGGTAAACAAAC
UN376	GCTAACATCAGGGCAACCAACCA	ACCGAGCAACTTCATCACTCAAGA
UN525	CATCGTGTTCGTGTCCGTTGAGT	CCAGCTCGCTCTGTCAGTATTCG
